# Supplementary material for: Preliminary Phytochemical Profile and Bioactivity of Inga jinicuil Schltdl & Cham. ex G. Don
Source: Plants (Basel). 2022 Mar 17;11(6):794. doi: 10.3390/plants11060794 (PMC8953309; doi:10.3390/plants11060794)
Supplement: Supplementary file 1 [file plants-11-00794-s001.zip]

Archive with 1 entries (1 files):
- plants-1623027-supplementary.pdf
